# Supplementary material for: Occupational Dust Exposure and Respiratory Protection of Migrant Interior Construction Workers in Two Chinese Cities
Source: Int J Environ Res Public Health. 2022 Aug 16;19(16):10113. doi: 10.3390/ijerph191610113 (PMC9408467; doi:10.3390/ijerph191610113)
Supplement: Supplementary file 1 [file ijerph-19-10113-s001.zip]

Archive with 1 entries (1 files):
- ijerph-1807018-supplementary.pdf
